# Supplementary material for: The Associations between Self-Determined Motivation, Multidimensional Self-Efficacy, and Device-Measured Physical Activity
Source: Int J Environ Res Public Health. 2021 Jul 29;18(15):8002. doi: 10.3390/ijerph18158002 (PMC8345365; doi:10.3390/ijerph18158002)
Supplement: Supplementary file 1 [file ijerph-18-08002-s001.zip]

Archive with 1 entries (1 files):
- ijerph-1262410-supplementary.pdf
